# Supplementary material for: Cochlear implant re-mapping informed by measures of viability of the electrode-neural interface: a systematic review with meta-analysis
Source: Sci Rep. 2025 Jul 30;15:27795. doi: 10.1038/s41598-025-09610-x (PMC12310961; doi:10.1038/s41598-025-09610-x)
Supplement: Supplementary file 1 — Supplementary Material 1 [file 41598_2025_9610_MOESM1_ESM.xlsx]

## Sheet: Sheet1
Study	Data Source	SD Calculation	Correlation	Changed	ENI_Measure	Intervention	Study Design	Adaptation Period	Intervention_Group	Speech_Stimuli	RoB	CleanMA	Noise_ES	Noise_Diff	Noise_SD	Noise_N	Quiet_ES	Quiet_Diff	Quiet_SD	Quiet_N	ExtractionNote
Goehring et al. (2019)	RawFromFig	Raw	0.99		Polarity_Effect	Deactivation	Crossover	Acute	Site Selection	Sentence	Low	1	-0.415816	-1.24424	2.99229	8	-0.688914	-5.18466	7.52584	8
Jiam et al. (2019)	RawFromFig	Author Shared Raw		v	CT_Image	reduce_FTPM	Single Intervention	Acute	Frequency Allocation	Sentence	Moderate	1	0.262357	0.69	2.63	16	0.222222	0.02	0.09	16
Danieli et al. (2021)	Text	Assumed Corr=0.5		v	CT_Image	Deactivation	Single Intervention	4 weeks	Site Selection	Sentence	High	0	0.403852	13	32.19	10	0.283956	12	42.26	14
Noble et al. (2014)	RawFromFig	Raw			CT_Image	Deactivation	Single Intervention	3 - 6 weeks	Site Selection	Sentence	Moderate	1	0.0161451	0.0325	2.013	72	0.076129	1.18	15.5	72
Saleh et al. (2013)	Text	From T statistics			Electrode_Discrimination	Deactivation	Crossover	4 weeks	Site Selection	Sentence	Moderate	1	0.634			25	0.505351			20	Estimated from paired T statistics(T = meanD / SE(D) where SE(D) = SD(D)/sqrt(N))
DeVries & Arenberg (2018)	RawFromFig	Raw	can be calculated		CT_Image	Focused_Stimulation	Crossover	Acute	Site Selection	Sentence	Moderate	1	0.450253	4.94756	10.9884	9	0.291298	3.25625	11.1784	4
DeVries & Arenberg (2018)	RawFromFig	Raw	can be calculated		Tuning_Curve	Focused_Stimulation	Crossover	Acute	Site Selection	Sentence	Moderate	0	0.356953	2.84678	7.97521	9	-0.0827298	-0.83625	10.1082	4
Vickers et al. (2016)					Electrode_Discrimination	Deactivation	Crossover	Long term	Site Selection		Low	0
Zhou (2017)	RawFromFig	Raw	0.96		Low-Rate Threshold	Deactivation	Single Intervention	Acute	Site Selection	Sentence	Moderate	1	1.83315	4.0315	2.19922	8
Zhou & Pfingst (2014)	RawFromFig	Raw	0.97		Modulation Detection Threshold	Increase T Level by 5% Dynamic Range	Crossover	Acute	Site Selection	Sentence	Moderate	1	1.33965	2.38128	1.77754	9
Noble et al. (2013)	RawFromFig	Raw	0.75		CT_Image	Deactivation	Single Intervention	3 - 4 weeks	Site Selection	Sentence	Moderate	1	0.82687	3.003	3.63177	10	0.692872	12.7269	18.3683	11
Falcón González et al. (2019)					Behavioural Instrument Discrimination Task	Frequency re-allocation	Observational	4 weeks	Frequency Allocation		High	0
Zhou (2019)	RawFromFig	Raw			Low-Rate Threshold	Deactivation	Longitudinal	8 weeks	Site Selection	Sentence	Low	1	1.51876	4.655	3.065	9	1.03894	10.94	10.53	9	V2 is the one that had 2 months of real usage
Grasmeder et al. (2014)	RawFromFig	Raw			X_ray_SG	reduce_FTPM	Crossover	6 weeks	Frequency Allocation	Sentence	Low	1	-0.976306	-11.6541	11.9369	10
Grasmeder et al. (2014)	RawFromFig	Raw			X_ray_GreenWood	reduce_FTPM	Crossover	6 weeks	Frequency Allocation	Sentence	Low	0	-3.70457	-68.704	18.5458	10
Zhou & Pfingst (2012)	RawFromFig	Raw	0.98		Modulation Detection Threshold	Complementary Bilateral Site Selection Map B	Crossover	Acute	Site Selection	Sentence	Moderate	1	1.41043	1.76622	1.25226	8
Bierer & Litvak (2016)	RawFromFig	Raw			Partial Tripolar Threshold	Deactivation	Crossover	Acute	Site Selection	words	Moderate	1	0.329984	2.32231	7.03764	9	-0.0519404	-0.54352	10.4643	9
Labadie et al. (2016)	RawFromFig	Raw	0.71		CT_Image	Deactivation	Single Intervention	3 - 6 weeks	Site Selection		High	0	-0.293453	-1.21812	4.15098	25	-0.0231317	-0.325067	14.0529
Garadat et al. (2013)	RawFromFig	Raw	can be calculated		Modulation Detection Threshold	Deactivation	Single Intervention	Acute	Site Selection		High	0	0.0905704	1.58	17.445	12	0.295011	5.44	18.44	12
Schvartz-Leyzac et al. (2021)	RawFromFig	Raw	0.79		ECAP IPG Effect	Deactivation	Crossover	Acute	Site Selection	Sentence	Low	1	0.0664387	0.102556	1.54361	18
Henshall & McKay (2001)	RawFromFig	Raw	0.83		Multidimensional Pitch Scaling	Deactivation	Crossover	2 weeks	Site Selection	Sentence	Low	1	-2.0295	-2.133	1.051	3	1.28723	2.42	1.88	2
Tabibi et al. (2020)	RawFromFig	Raw	0.6		ECAP Refractory Period	Coding Strategy Informed by individual ANF's characteristics	Single Intervention	Acute		Sentence	Moderate	1	-1.07046	-3.05455	2.8535	11
Zwolan et al. (1997)					Electrode_Discrimination	Deactivation	Single Intervention	Acute			High	0
Dillon et al. (2023)	RawFromFig	Raw	0.38		CT_Image	reduce_FTPM_SG	Crossover	Acute	Frequency Allocation	Vowel (F1 Recognotion % correct)	Moderate	0					-0.0859396	-0.74	8.6107	9
Dillon et al. (2023)	RawFromFig	Raw	0.12		CT_Image	reduce_FTPM_OC	Crossover	Acute	Frequency Allocation	Vowel (F1 Recognotion % correct)	Moderate	1					0.182486	1.76444	9.66895	9
Di Maro et al. (2022)	Text	From T statistics			CT_Image	reduce_FTPM	Observational	6 weeks*	Frequency Allocation	Sentence	Moderate	1	0.942774	10	10.607	10					Assumed its sentence SRT
Fan et al. (2023)	Text	Pooled SD		v	CT_Image	reduce_FTPM	Randomised Control Trial	52 weeks	Frequency Allocation	SRS	Low	1	2.10069	6.05	2.88	24	1.51073	3.52	2.33	24	True RCT
Dillon et al. (2022)					CT_Image	reduce-FTPM_EAS_users	Randomised Control Trial	24 weeks			Moderate	0
Dirks et al. (2022)	RawFromFig	Raw	0.95		Binaural Temporal Envelope Sensitivity with SSD CI users	reduce_FTPM	Single Intervention	24 weeks	Frequency Allocation	Sentence	Low	1	-0.603497	-0.589213	0.976332	7
Warren & Atcherson (2023)	RawFromFig	Raw	0.92		Electrode_Discrimination	Deactivation	Single Intervention	3 - 6 weeks	Site Selection	Sentence	Moderate	1	1.94915	13.3758	6.86239	12	0.673019	4.02846	5.98566	13	critical difference!
Lambirks et al. (2023)	Text	Assumed Corr=?, Distribution=?		v	CT_Image	reduce_FTPM	Single Intervention	6 weeks*	Frequency Allocation	Sentence	Low	0	-0.292035	-1.65	5.65	14	-0.427061	-10.1	23.65	14	No continuous data available, the author chosed to use wilcoxon and did not share individual differences data 3months self cotrol so 12weeks/2 = 6weeks
Kurz et al. (2023)	RawFromFig	Raw	0.91		CT_Image	reduce_FTPM	Single Intervention	12 weeks	Frequency Allocation	words	Moderate	1	0.952118	0.753601	0.7915	10	0.545202	3.66563	6.72343	13
McRackan et al. (2017)	RawFromFig	Raw	0.89		CT_Image	Deactivation	Single Intervention	4 weeks	Site Selection	Sentence	Moderate	1	-0.189553	-0.494941	2.6111	17	0.171863	1.411	8.21005	17
