# Supplementary material for: Cochlear implant re-mapping informed by measures of viability of the electrode-neural interface: a systematic review with meta-analysis
Source: Sci Rep. 2025 Jul 30;15:27795. doi: 10.1038/s41598-025-09610-x (PMC12310961; doi:10.1038/s41598-025-09610-x)
Supplement: Supplementary file 5 — Supplementary Material 5 [file 41598_2025_9610_MOESM5_ESM.ipynb]

# %% [code]
'''
Dear Readers,

This ipython notebook was used to create the meta-analysis results, meta-regresion, and the funnel plot for publishing bias. 
I hope this notebook demonstartes the steps clearly, please feel free to contact thl44@cam.ac.uk if anything is unclear.
You have full permission to adopt the code for any use.

Jason
'''

# %% [code]
import numpy as np
import pandas as pd
import scipy.stats as stats
import matplotlib.pyplot as plt

# %% [code]
def mixed_effect_model(df, speech_condition='Noise', intervention_type='Site_selection'):
    '''
    ASSERT
    
    df.columns
    Index(['Study', 'Data Source', 'SD Calculation', 'Correlation', 'Changed',
           'ENI_Measure', 'Intervention', 'Study Design', 'Adaptation Period',
           'Intervention_Group', 'Speech_Stimuli', 'RoB', 'CleanMA', 'Noise_ES',
           'Noise_Diff', 'Noise_SD', 'Noise_N', 'Quiet_ES', 'Quiet_Diff',
           'Quiet_SD', 'Quiet_N', 'ExtractionNote'],
          dtype='object')

    params:
        speech_condition: str ['Noise' or 'Quiet']
        intervention_type: str ['Site Selection' or 'Frequency Allocation'] or None to include all

    return:
        combined_effect_size, upper_bound, lower_bound, standard_deviation, es_p_value (ES !=, two tailed, Z), Q, q_p_value (Cochran's Q), table

    df means dataframe btw
    '''
    # Identify the Group, select data
    if intervention_type:
        df = df.loc[df.Intervention_Group == intervention_type, :].reset_index(drop=True)
    selected_columns = ['Study', 'Noise_ES', 'Noise_N'] if speech_condition == 'Noise' else ['Study', 'Quiet_ES', 'Quiet_N']
    df = df.loc[:, selected_columns]
    df = df.dropna().reset_index(drop=True)
    df.columns = ['Study', 'ES', 'N']
    df['Var_d'] = 2 / df.N + df.ES**2 / (4 * df.N)
    # Fixed Effect first to get naive Weights and combined Cohen's d
    k = len(df) # number of studies
    V_within = df.Var_d.to_numpy()
    W_fixed = 1 / V_within
    Y = df.ES.to_numpy()
    Y_hat = np.sum(Y * W_fixed) / W_fixed.sum()

    # Random Effect, calculate tau^2 by DerSimonian & Laird's Method
    Q = np.sum(W_fixed * (Y - Y_hat)**2)
    degree_of_freedom = k - 1
    tau_squared = (Q - degree_of_freedom) / (W_fixed.sum() - np.sum(W_fixed**2) / W_fixed.sum())
    V_within_and_between = V_within + tau_squared

    W_mixed = 1 / V_within_and_between
    combined_effect_size = np.sum(W_mixed * Y) / W_mixed.sum()
    standard_deviation = np.sqrt(1 / W_mixed.sum())
    upper_bound = combined_effect_size + 1.96 * standard_deviation
    lower_bound = combined_effect_size - 1.96 * standard_deviation
    Z = combined_effect_size / standard_deviation
    es_p_value = 2 * (1 - stats.norm.cdf(abs(Z))) # Two-tailed could perform better or worse
    q_p_value = 1 - stats.chi2.cdf(Q, k-1)

    print(combined_effect_size, standard_deviation, k)
    df.loc[k, :] = ["Combined Cohen's d", combined_effect_size, k, standard_deviation**2]
    table = df.copy()
    table['SE(d)'] = np.sqrt(table.Var_d)
    return combined_effect_size, upper_bound, lower_bound, standard_deviation, es_p_value, Q, q_p_value, table

# %% [code]
def forest_plot(df, title, row_height = 1.2):
    # Create the forest plot
    plt.figure(figsize=(8, len(df)*row_height), dpi=500)  # Adjust the figure size according to the number of studies
    plt.errorbar(df['Cohen_d'], range(len(df)), xerr=[df['Cohen_d'] - df['CI_low'], df['CI_high'] - df['Cohen_d']],
                 fmt='o', color='#1a80dc', ecolor='black', capsize=5, capthick=1, markersize=5)
    # Add study labels
    plt.yticks(range(len(df)), df['Study'])
    
    # Add vertical line for no effect (Cohen's d = 0)
    plt.axvline(x=0, color='grey', linestyle='--')
    
    # Highlight the combined result row (last row)
    plt.errorbar(df['Cohen_d'].iloc[-1], len(df) - 1, 
                 xerr=[[df['Cohen_d'].iloc[-1] - df['CI_low'].iloc[-1]], 
                       [df['CI_high'].iloc[-1] - df['Cohen_d'].iloc[-1]]],
                 fmt='D', color='#ff00b4', ecolor='black', capsize=7, capthick=2, markersize=10)

    # Add Cohen's d and CIs as text labels
    for i in range(len(df)):
        d = df['Cohen_d'].iloc[i]
        ci_low = df['CI_low'].iloc[i]
        ci_high = df['CI_high'].iloc[i]
        plt.text(d, i-0.15, f'{d:.2f} [{ci_low:.2f} - {ci_high:.2f}]', 
                 ha='left', va='center', fontsize=9, color='black', 
                 bbox=dict(facecolor='white', alpha=0, edgecolor='none', boxstyle='round,pad=0.5'))
    
    # Titles and labels
    plt.title(title)
    plt.xlabel('Cohen\'s d (Effect Size)')
    plt.gca().invert_yaxis()  # Invert y-axis to have the combined result at the bottom

    # Add grid lines with sub-gridlines
    plt.grid(True, which='major', linestyle='--', linewidth=0.5, color='grey')
    plt.minorticks_on()  # Enable minor ticks`
    plt.grid(True, which='minor', linestyle=':', linewidth=0.5, color='lightgrey')
    
    # Set the minor and major ticks
    plt.gca().xaxis.set_major_locator(plt.MultipleLocator(1))  # Major gridlines every 1 unit
    plt.gca().xaxis.set_minor_locator(plt.MultipleLocator(0.5))  # Minor gridlines every 0.5 units
    # Display the plot
    plt.show()
    return 0

# %% [code]
'''
Meta-Analysis & Forest Plot
'''

# %% [code]
# Data
df = pd.read_excel('C:/Users/Jason Lien/Desktop/BestSystematicReview/SRrawData.xlsx')

# %% [code]
df.columns

# %% [code]
df = df.loc[df.CleanMA == 1]

# %% [code]
combined_effect_size, upper_bound, lower_bound, standard_deviation, es_p_value, Q, q_p_value, table = mixed_effect_model(df, 'Quiet', 'Frequency Allocation')

# %% [code]
upper_bound, lower_bound, es_p_value, Q, q_p_value

# %% [code]
table['CI_low'] = table.ES - 1.96 * table['SE(d)']
table['CI_high'] = table.ES + 1.96 * table['SE(d)']

# %% [code]
table = table.rename({'ES': 'Cohen_d'}, axis=1)

# %% [code]
table.round(2)

# %% [code]
# sum N except last (last N is number of studies)
table.N.sum() - table.at[len(table)-1, 'N']

# %% [code]
forest_plot(table, 'FTPM Reduction, Speech in Quiet', 1.6)

# %% [code]
'''
Relationship Between Noisy & Quiet Conditions
'''

# %% [code]
# Step 1: Filter the DataFrame for 'Site Selection' intervention group
sdf = df.copy()

# Step 2: Further filter for rows where both 'Noise_ES' and 'Quiet_ES' are not NaN
filtered_df = sdf.dropna(subset=['Noise_ES', 'Quiet_ES'])
noh = filtered_df[~filtered_df['Study'].str.startswith('Hen')]

# Step 3: Extract the necessary columns
Xs = filtered_df['Noise_ES']
Ys = filtered_df['Quiet_ES']
names = filtered_df['Study']
slope, intercept, r_value, p_value, std_err = stats.linregress(Xs, Ys)
print(p_value, r_value)

# Without
X2s = noh['Noise_ES']
Y2s = noh['Quiet_ES']
slope2, intercept2, r_value2, p_value2, std_err2 = stats.linregress(X2s, Y2s)
print('without', p_value2, r_value2)


# Step 4: Create the scatter plot
plt.figure(figsize=(8, 8))
plt.scatter(Xs, Ys, c='black')
plt.plot([-4,4], [slope*-4+intercept, slope*4+intercept], color='black', ls='--', label='All Studies')
plt.plot([-4, 4], [slope2*-4+intercept2, slope2*4+intercept2], color='black', label = 'Outlier Excluded')

# Adding labels and title
plt.xlabel('Speech in Noise Improvement (Effect Size)')
plt.ylabel('Speech in Quiet Improvement (Effect Size)')
plt.title('Relationship between Quiet & Noisy Conditions')
# Optionally, add labels for each point
for i, name in enumerate(names):
    if name[:3] in ['Hen']:
        plt.text(Xs.iloc[i] - 1.1, Ys.iloc[i] - 0.3, name, fontsize=9)
        
plt.text(-3.9, -0.7, f"SiQ = {slope:.2f}*SiN + {intercept:.2f}\n p = {p_value:.2f}, r = {r_value:.2f}", fontsize=9)
plt.text(-3.9, -2.9, f"SiQ = {slope2:.2f}*SiN + {intercept2:.2f}\n p < 0.001, r = {r_value2:.2f}", fontsize=9)
plt.xlim(-4,4)
plt.ylim(-4,4)
plt.grid()
plt.legend(loc = 'lower right')
#plt.savefig('F7_QuietvsNoise.png', dpi=300)

# %% [code]
'''
Meta-Regression to find best ENI measure for site selection
'''

# %% [code]
df.columns

# %% [code]
sites = df.loc[(df.Intervention_Group == 'Site Selection'), ['Study', 'Noise_ES', 'ENI_Measure', 'Noise_N']]

# %% [code]
sites['Var(d)'] = 2 / sites.Noise_N + sites.Noise_ES**2 / (4 * sites.Noise_N)

# %% [code]
#WLS
import statsmodels.formula.api as smf
formula = 'Noise_ES ~ C(ENI_Measure) - 1'
model = smf.wls(formula=formula, data=sites, weights=1/sites['Var(d)'])
results = model.fit()

# Print the summary of the regression
print(results.summary())

# %% [code]
'''
Funnel PLot for assessing publication bias (Speech in Noise performance)
'''

# %% [code]
combined_effect_size, upper_bound, lower_bound, standard_deviation, es_p_value, Q, q_p_value, table = mixed_effect_model(df, 'Noise', None)

# %% [code]
table

# %% [code]
# Exclude the combined result, we want each dot representing one article
table = table.loc[:len(table)-2, :]

# %% [code]
table

# %% [code]
plt.figure(figsize=(10,10))
plt.scatter(table.ES, table['SE(d)'], c='black')
plt.gca().invert_yaxis()
plt.grid()
plt.ylim(1.05, 0)
plt.xlim(-5,5)
plt.vlines([0.48], 1.2, 0, ls='--', color='black')
plt.plot([0.48, 5], [0, 1.05], color='black')
plt.plot([0.48, -4.52], [0, 1.05], color='black')
plt.ylabel("Precision of Study (Standard Error of Cohen's d)")
plt.xlabel("Cohen's d")
plt.title("Studies Reported Speech in Noise Performance")
plt.savefig('F5_funnelPlot.png')

# %% [code]
'''
Eggers test
'''

# %% [code]
from scipy.stats import linregress

# %% [code]
linregress(table.ES, 1/table['SE(d)'])

# %% [code]
linregress(1/table['SE(d)'], table.ES)
